# Supplementary material for: Pre‐oviposition development of the brown anole (Anolis sagrei)
Source: Dev Dyn. 2025 Apr 17;255(2):145–67. doi: 10.1002/dvdy.70027 (PMC12873869; doi:10.1002/dvdy.70027)
Supplement: Supplementary file 15 — TABLE S1: Staging table of pre‐oviposition development. [file DVDY-255-145-s011.xlsx]

## Sheet: Sheet1
Stage	Overall process	Detail	Somites
1		Zygote
2	Cleavage	first cleavage furrows, can be in various patterns
3		cleavage divisions, group of cells - large in middle, furrows towards the outside of embryonic plate like spider web, cannot be recovered without plate of yolk beneath, easy to break apart
4		small cells in middle, bigger towards the outside, still furrows extending to end of embryonic shield, cannot be recovered without plate of yolk beneath, easy to break apart
5		tiny, bead-like cells in middle, getting a bit bigger towards outside, some furrows still extending, cells also into yolk, cannot be recovered without plate of yolk beneath, easy to break apart
6	perigastrulation	skin-like, flat, embryo can be peeled off like skin layer from yolk, very thin, flat.
7		cosine shaping starts
8		cosine pronounced, symmetrical
9		midline emerges, left-right asymmetry
10		midline full, left right asymmetry
11	Initiation of Neurulation	neural groove, completely open, folds elevated in middle but not too close, flat at anterior/posterior	1
12		completely open, folds elevated and towards each other in middle, flat and open anterior/posterior	2
13		middle close to each other or closed, anterior/posterior open, head folds flat open up to turned in but flat	3
14		closed in middle, heat tiled, head folds start to bend towards each other, embryo straight, tail bud in angle	4
		closed in middle, open anterior/posterior, stlightly bent all over, tail bud present	5
15		closed in middle, anterior/posterior open, overall curled, head tilted, tail bud not curled, optic vesicles as slight swellings, heart starts	6
16	Completion of Neurulation	anterior neuropore open, posterior closed, optic vesicles as swellings	7
17		anterior neuropore open, optic vesicles as swellings, small heart, future optic vesicle through HNK1	8
		anterior neuropore open, optic vesicles as pronounced swellings, otic vesicle starting, heart as small sac, embryo straight, head tilted, initiation of pharyngal arch 1	9
18		anterior neuropore open, optic vesicles as swellings, otic vesicle present, 1 pharyngal arch, heart small, looped, body starts overall curling	13
19		closed, optic vesicles pronounced, otic vesicle present, olfactory placode initiates, 1 pharyngal arch, heart small and looped	14
20		closed, no invagination up to lens developing with wide optic fissure, otic vesicle, olfactory placode, 1-2 pharyngal arches, looped and large heart, overall curled, tail bud not curling yet or starting to be tilted but no tail yet	15
21		closed, optic fissure open, otic vesicle, olfactory vesicle, 2-3 pharyngal arches, heard large for body, tail starts curling from bud to tail, kidney starts being visible	18
		closed, optic fissure open, otic vesicle, olfactory placode, 2-3 pharyngal arches, overall curled, tail starts curling, kidney visible, heart looped, large for body	19
22	Organogenesis	closed, optic fissure open, otic vesicle, olfactory vesicle present, 3 pharyngal arches, heart looped and large, overall bent, tail curling, kidney visible	20
23		closed, initiation limb buds, optic fissure open, otic vesicle/olfactory placode, 3 pharyngal arches, heart looped, large, kidney visible, overall turned	22
		closed, initiation limb buds, optic fisure open, otic vesicle/olfactory placode, 3 pharyngal arches, heart looped and large	25
24		closed, limb buds initiation, optic fissure open, otic vesicle present, olfactory placode present, 3-4 pharyngal arches, heart looped and large, overall curled, kidney nice, tail curled	26
		closed, limb initiation, optic fissure open, otic vesicle/olfactory placode present, 3-4 pharyngal arches, heart large and looped, tail curled, overall curled	27
		closed, limb buds initiation, optic fissure almost closed, otic vesicle, olfactory placode, 3-4 pharyngal arches, heaert large and looped, tail curled, overall curled, kidney nice	28
25		closed, front limb/hindlimb present, optic fissure almost closed, otic vesicle/olfactory placode, 4 pharyngal arches, heart very large and looped, tail curled, overall curled, kidney very pronounced	31
26		closed, limbs pronounced, optic fissure almost closed, otic vesicle, olfactory placide, 4-5 pharyngal arches, heart large and looped, all curled, tail curled, kidney clear	37
		closed, pronounced limbs, optic fissure almost closed, otic vesicle, olfactory placode, 4-5 pharyngal arches, heart looped and large, kidney pronounced, overall curled, tail curled	38
